# Supplementary material for: Dose approach matter? A meta-analysis of outcomes following transfemoral versus transapical transcatheter aortic valve replacement
Source: BMC Cardiovasc Disord. 2021 Jul 28;21:358. doi: 10.1186/s12872-021-02158-4 (PMC8320184; doi:10.1186/s12872-021-02158-4)
Supplement: Supplementary file 2 — Additional file 2: Figure S1: Funnel plot of comparison meta-analysis outcomes between TF-TAVR versus TA-TAVR: (A) Major bleeding events; (B) 30-day mortality; (C) Major vascular complications; (D) Pacemaker implantation; (E) Acute kidney injury; (F) Length of hospital stay; (G)Mid-term mortality; (H) 1-year mortality; (I)Stroke. Guideline for methodology: PRISMA 2020_Checklist [file 12872_2021_2158_MOESM2_ESM.xlsx]

## Sheet: Sheet1
	Results of sensitivity analysis
Outcome	Studies	Participants	Statistical Method	Effect Estimate	P value
In-hospital mortality	11	15502	Odds Ratio (M-H, Fixed, 95% CI)	0.63 [0.55, 0.73]	＜0.001
1-year mortality	2	1732	Odds Ratio (M-H, Fixed, 95% CI)	0.49 [0.35, 0.70]	＜0.001
Mid-term mortality	4	5907	Odds Ratio (IV, Random, 95% CI)	0.68 [0.46, 1.01]	0.06
Major vascular complication	6	8898	Odds Ratio (IV, Random, 95% CI)	3.24 [1.47, 7.10]	0.003
Pacemaker implantation	9	6164	Odds Ratio (M-H, Fixed, 95% CI)	1.37 [1.15, 1.64]	＜0.001
Major bleeding	8	10738	Odds Ratio (IV, Random, 95% CI)	0.58 [0.37, 0.90]	0.02
Acute kidney injury	7	9386	Odds Ratio (IV, Random, 95% CI)	0.43 [0.26, 0.73]	0.002
Length of hospital stay	7	13407	Mean Difference (IV, Random, 95% CI)	-2.86 [-3.56, -2.16]	＜0.001
Stroke	7	10198	Odds Ratio (M-H, Fixed, 95% CI)	0.84 [0.68, 1.03]	0.09
